# Supplementary material for: Recently reported SARS-CoV-2 genomes suggested to be intermediate between the two early main lineages are instead likely derived
Source: Virus Evol. 2025 Feb 22;11(1):veaf008. doi: 10.1093/ve/veaf008 (PMC11878783; doi:10.1093/ve/veaf008)
Supplement: veaf008_Supp [file veaf008_supp.zip]

Archive with 1 entries (1 files):
- suppl_data/Supplementary_Information.docx
